# Supplementary material for: Does improved storage technology promote modern input use and food security? Evidence from a randomized trial in Uganda
Source: J Dev Econ. 2018 Nov;135:176–98. doi: 10.1016/j.jdeveco.2018.07.006 (PMC6473560; doi:10.1016/j.jdeveco.2018.07.006)
Supplement: Multimedia component 1 [file mmc1.zip]

Archive with 3 entries (3 files):
- Replication_Files_Final/JDE-17-570_final_hhl.dta
- Replication_Files_Final/JDE-17-570_final_techl.dta
- Replication_Files_Final/JDE-17-570_Replication File_Final.do
