# Supplementary material for: Does improved storage technology promote modern input use and food security? Evidence from a randomized trial in Uganda
Source: J Dev Econ. 2018 Nov;135:176–98. doi: 10.1016/j.jdeveco.2018.07.006 (PMC6473560; doi:10.1016/j.jdeveco.2018.07.006)
Supplement: Multimedia component 1 [file mmc1.zip › Replication_Files_Final/JDE-17-570_Replication File_Final.do]

clear
set more off 
version 13.1

********************************************************************************************************************************************
******    Omotilewa, Ricker-Gilbert, Shively, and Ainembabazi                                                                         ******
******    Does improved storage technology promote modern input use and food security? Evidence from a randomized trial in Uganda     ******
******    This file replicates the results in the paper                                                                               ******
********************************************************************************************************************************************

global data "C:\Users\User\oomotile\OneDrive\PICS\Writeups\JDE Supplementary materials\JDE-17-570 Data"
global outreg "C:\Users\User\oomotile\OneDrive\PICS\Writeups\JDE Supplementary materials\JDE-17-570_Results"
use "$data\JDE-17-570_final_hhl.dta", clear

global hhvars HH_size age edu female_HH 
global region Eastern Western Northern
global ags season12014 season22015 season12016
*___________________________________________________________________________________________________________________________________________________________

/* Table2: Baseline characteristics and balance between treatment and control groups (robust std error clustered at LC1/village level) */
preserve
keep if wave==1 // Keep only data from the baseline
local yxvars imprvdvar shareimprvdmzarea fert_use p_qty_strd act_lt_stcon act_lt_stsal mzprotectant aphl  ///
      age HH_size female polygamous edu radio gsm mz_area_h output_kg Eastern Northern Western Central
*preserve
foreach dvar of varlist imprvdvar shareimprvdmzarea fert_use p_qty_strd act_lt_stcon act_lt_stsal mzprotectant aphl ///
                        age HH_size female polygamous edu radio gsm mz_area_h output_kg Eastern Northern Western Central {
reg `dvar' treated $region, vce(cl LC1)
}
sum `yxvars' if treated == 0 // Statistics (mean & sd) values for control group charateristics
restore
*___________________________________________________________________________________________________________________________________________________________

/* Table 3: Treatment effects on households planting improved maize varieties */
/* SMD */
reg imprvdvar treated $region [pweight=1/probab] if wave==2, vce (cl LC1)
outreg2 using "$outreg\Table3_jde.doc", title (Table 3: Treatment Effects on Household Planting Improved Maize Varieties) ctitle (SMD) se dec(3) label replace
reg imprvdvar treated $hhvars $region [pweight=1/probab] if wave==2, vce (cl LC1) 
outreg2 using "$outreg\Table3_jde.doc", append ctitle (SMD) se dec(3) label

/* DID */
reg imprvdvar treated postint treated_post $region [pweight=1/probab], vce (cl LC1)
outreg2 using "$outreg\Table3_jde.doc", append ctitle (DID) se dec(3) label
reg imprvdvar treated postint treated_post $hhvars $region $ags [pweight=1/probab], vce (cl LC1)
outreg2 using "$outreg\Table3_jde.doc", append ctitle (DID) se dec(3) label

/* FF */
preserve
replace PICS=0 if wave==1
replace treated= 0 if wave==1
xtset HH_ID season
xtreg imprvdvar treated $ags [pweight=1/probab], fe  vce (cl LC1)
outreg2 using "$outreg\Table3_jde.doc", append ctitle (FE) se dec(3) label
xtreg imprvdvar treated $hhvars $ags [pweight=1/probab], fe  vce (cl LC1)
outreg2 using "$outreg\Table3_jde.doc", append ctitle (FE) se dec(3) label
xtset, clear 
restore
*___________________________________________________________________________________________________________________________________________________________

/* Table 4: Treatment effects on share of area planted to improved varieties */
/* SMD */
reg shareimprvdmzarea treated $region [pweight=1/probab] if wave==2, vce (cl LC1)
outreg2 using "$outreg\Table4_jde.doc", title (Table 4: Treatment effects on share of area planted to improved varieties) ctitle (SMD) se dec(3) label replace
reg shareimprvdmzarea treated $hhvars $region [pweight=1/probab] if wave==2, vce (cl LC1)
outreg2 using "$outreg\Table4_jde.doc", append ctitle (SMD) se dec(3) label

/* DID */
reg shareimprvdmzarea treated postint treated_post $region [pweight=1/probab], vce (cl LC1)
outreg2 using "$outreg\Table4_jde.doc", append ctitle (DID) se dec(3) label
reg shareimprvdmzarea treated postint treated_post $hhvars $region $ags [pweight=1/probab], vce (cl LC1)
outreg2 using "$outreg\Table4_jde.doc", append ctitle (DID) se dec(3) label

/* FE */
preserve
replace PICS=0 if wave==1
replace treated= 0 if wave==1
xtset HH_ID season
xtreg shareimprvdmzarea treated $ags [pweight=1/probab], fe  vce (cl LC1)
outreg2 using "$outreg\Table4_jde.doc", append ctitle (FE) se dec(3) label
xtreg shareimprvdmzarea treated $hhvars $ags [pweight=1/probab], fe  vce (cl LC1)
outreg2 using "$outreg\Table4_jde.doc", append ctitle (FE) se dec(3) label
xtset, clear
restore
*___________________________________________________________________________________________________________________________________________________________

/* Table 5: Treatment effects on households using inorganic fertilizer */
/* SMD */
reg fert_use treated $region [pweight=1/probab] if wave==2, vce (cluster LC1) 
outreg2 using "$outreg\Table5_jde.doc", title (Table 5: Treatment effects on households using inorganic fertilizer) ctitle (SMD) se dec(3) label replace
reg fert_use treated $hhvars $region [pweight=1/probab] if wave==2, vce (cl LC1)
outreg2 using "$outreg\Table5_jde.doc", append ctitle (SMD) se dec(3) label

/* DID */
reg fert_use treated postint treated_post $region [pweight=1/probab], vce (cl LC1)
outreg2 using "$outreg\Table5_jde.doc", append ctitle (DID) se dec(3) label
reg fert_use treated postint treated_post $hhvars $region [pweight=1/probab], vce (cl LC1)
outreg2 using "$outreg\Table5_jde.doc", append ctitle (DID) se dec(3) label

/* FE */
preserve
replace PICS=0 if wave==1
replace treated= 0 if wave==1
xtset HH_ID season
xtreg fert_use treated $ags [pweight=1/probab], fe  vce (cl LC1)
outreg2 using "$outreg\Table5_jde.doc", append ctitle (FE) se dec(3) label
xtreg fert_use treated $hhvars $ags [pweight=1/probab], fe  vce (cl LC1)
outreg2 using "$outreg\Table5_jde.doc", append ctitle (FE) se dec(3) label
xtset, clear
restore 
*___________________________________________________________________________________________________________________________________________________________

/* Table 6: LATE on main outcomes */
/* Improved seed cultivation */
ivreg2 imprvdvar $region  (late=treated) [pweight=1/probab] if wave==2, cluster (LC1) first
outreg2 using "$outreg\Table6_jde.doc", title (Table 6: Local average treatment effects on main outcomes) ctitle (Improved Seed) se dec(3) label replace
ivreg2 imprvdvar $hhvars $region  (late=treated) [pweight=1/probab] if wave==2, cluster (LC1) first 
outreg2 using "$outreg\Table6_jde.doc", append ctitle (Improved Seed) se dec(3) label      

/* Share of area planted to improved seed varieties */
ivreg2 shareimprvdmzarea $region  (late=treated) [pweight=1/probab] if wave==2, cluster (LC1) first 
outreg2 using "$outreg\Table6_jde.doc", append ctitle (Acreage Share) se dec(3) label      
ivreg2 shareimprvdmzarea $hhvars $region  (late=treated) [pweight=1/probab] if wave==2, cluster (LC1) first 
outreg2 using "$outreg\Table6_jde.doc", append ctitle (Acreage Share) se dec(3) label  

/* Inorganic fertilizer use */
ivreg2 fert_use $region  (late=treated) [pweight=1/probab] if wave==2, cluster (LC1) first 
outreg2 using "$outreg\Table6_jde.doc", append ctitle (Fertilizer Use) se dec(3) label   
ivreg2 fert_use $hhvars $region  (late=treated) [pweight=1/probab] if wave==2, cluster (LC1) first 
outreg2 using "$outreg\Table6_jde.doc", append ctitle (Fertilizer Use) se dec(3) label
*___________________________________________________________________________________________________________________________________________________________

/* Table 7: Treatment effects on quantity of maize stored at harvest (kg) */
/* SMD */
reg p_qty_strd treated  $region [pweight=1/probab] if wave==2, vce(cl LC1)
outreg2 using "$outreg\Table7_jde.doc", title (Table 7: Treatment effects on quantity of maize stored at harvest (kg)) ctitle (SMD) se dec(3) label replace
reg p_qty_strd treated output_kg $hhvars $region season12016 [pweight=1/probab] if wave==2, vce(cl LC1) 
outreg2 using "$outreg\Table7_jde.doc", append ctitle (SMD) se dec(3) label

/* DID */
regress p_qty_strd treated postint treated_post $region [pweight=1/probab], vce (cluster LC1)
outreg2 using "$outreg\Table7_jde.doc", append ctitle (DID) se dec(3) label
regress p_qty_strd treated output_kg postint treated_post $hhvars $region [pweight=1/probab], vce (cluster LC1)
outreg2 using "$outreg\Table7_jde.doc", append ctitle (DID) se dec(3) label

/* FE */
preserve
keep if p_qty_strd <5000
replace PICS=0 if wave==1
replace treated= 0 if wave==1
xtset HH_ID season
xtreg p_qty_strd treated $ags [pweight=1/probab], fe  vce (cluster LC1)
outreg2 using "$outreg\Table7_jde.doc", append ctitle (FE) se dec(3) label
xtreg p_qty_strd treated output_kg $hhvars $ags [pweight=1/probab], fe  vce (cluster LC1)
outreg2 using "$outreg\Table7_jde.doc", append ctitle (FE) se dec(3) label
xtset, clear
restore
*___________________________________________________________________________________________________________________________________________________________

/* Table 8: Treatment effects on length of storage for consumption */
/* SMD */
reg act_lt_stcon treated $region [pweight=1/probab] if wave==2, vce (cl LC1)
outreg2 using "$outreg\Table8_jde.doc", title (Table 8: Treatment effects on length of storage for consumption) ctitle (SMD) se dec(3) label replace
reg act_lt_stcon treated $hhvars $region [pweight=1/probab] if wave==2, vce (cl LC1)
outreg2 using "$outreg\Table8_jde.doc", append ctitle (SMD) se dec(3) label

/* DID */
reg act_lt_stcon treated postint treated_post $region [pweight=1/probab], vce (cl LC1)
outreg2 using "$outreg\Table8_jde.doc", append ctitle (DID) se dec(3) label
reg act_lt_stcon treated postint treated_post $hhvars $region [pweight=1/probab], vce (cl LC1)
outreg2 using "$outreg\Table8_jde.doc", append ctitle (DID) se dec(3) label

/* FE */
preserve
replace PICS=0 if wave==1
replace treated= 0 if wave==1
xtset HH_ID season
xtreg act_lt_stcon treated $ags [pweight=1/probab], fe  vce (cl LC1)
outreg2 using "$outreg\Table8_jde.doc", append ctitle (FE) se dec(3) label
xtreg act_lt_stcon treated $hhvars $ags [pweight=1/probab], fe  vce (cl LC1)
outreg2 using "$outreg\Table8_jde.doc", append ctitle (FE) se dec(3) label
xtset, clear
restore  
*___________________________________________________________________________________________________________________________________________________________

/* Table 9: Treatment effects on length of storage for sale */
/* SMD */
reg act_lt_stsal treated $region [pweight=1/probab] if wave==2, vce (cl LC1)
outreg2 using "$outreg\Table9_jde.doc", title (Table 9: Treatment effects on length of storage for sale) ctitle (SMD) se dec(3) label replace
reg act_lt_stsal treated $hhvars $region [pweight=1/probab] if wave==2, vce (cl LC1)
outreg2 using "$outreg\Table9_jde.doc", append ctitle (SMD) se dec(3) label

/* DID */
reg act_lt_stsal treated postint treated_post $region [pweight=1/probab], vce (cl LC1)
outreg2 using "$outreg\Table9_jde.doc", append ctitle (DID) se dec(3) label
reg act_lt_stsal treated postint treated_post $hhvars $region [pweight=1/probab], vce (cl LC1)
outreg2 using "$outreg\Table9_jde.doc", append ctitle (DID) se dec(3) label

/* FE */
preserve  
replace PICS=0 if wave==1
replace treated= 0 if wave==1
xtset HH_ID season
xtreg act_lt_stsal treated $ags [pweight=1/probab], fe  vce (cl LC1)
outreg2 using "$outreg\Table9_jde.doc", append ctitle (FE) se dec(3) label
xtreg act_lt_stsal treated $hhvars $ags [pweight=1/probab], fe  vce (cl LC1)
outreg2 using "$outreg\Table9_jde.doc", append ctitle (FE) se dec(3) label
xtset, clear
restore
*___________________________________________________________________________________________________________________________________________________________
 
 /* Table 10: Treatment effects on if households use storage chemicals */
/* SMD */
reg mzprotectant treated $region [pweight=1/probab] if wave==2, vce (cl LC1)
outreg2 using "$outreg\Table10_jde.doc", title (Table 10: Treatment effects on if households use storage chemicals) ctitle (SMD) se dec(3) label replace
reg mzprotectant treated $hhvars $region [pweight=1/probab] if wave==2, vce (cl LC1)
outreg2 using "$outreg\Table10_jde.doc", append ctitle (SMD) se dec(3) label

/* DID */
reg mzprotectant treated postint treated_post $region [pweight=1/probab], vce (cl LC1)
outreg2 using "$outreg\Table10_jde.doc", append ctitle (DID) se dec(3) label
reg mzprotectant treated postint treated_post $hhvars $region [pweight=1/probab], vce (cl LC1)
outreg2 using "$outreg\Table10_jde.doc", append ctitle (DID) se dec(3) label

/* FE */
preserve
replace PICS=0 if wave==1
replace treated= 0 if wave==1
xtset HH_ID season
xtreg mzprotectant treated [pweight=1/probab], fe  vce (cl LC1)
outreg2 using "$outreg\Table10_jde.doc", append ctitle (FE) se dec(3) label
xtreg mzprotectant treated $hhvars [pweight=1/probab], fe  vce (cl LC1)
outreg2 using "$outreg\Table10_jde.doc", append ctitle (FE) se dec(3) label
xtset, clear
restore
*___________________________________________________________________________________________________________________________________________________________

/* Table 11: Treatment effects on on-farm storage losses */
use "$data\JDE-17-570_final_techl.dta", clear // Estimate storage loss at tech-level

global hhvars HH_size age edu female_HH 
global ags season12014 season22015 season12016
global region Eastern Western Northern

/* SMD */
reg aphl treated $region [pweight=1/probab] if wave==2, vce (cl LC1)
outreg2 using "$outreg\Table11_jde.doc", title (Table 11: Treatment effects on on-farm storage losses) ctitle (SMD) se dec(3) label replace
reg aphl treated $hhvars $region [pweight=1/probab] if wave==2, vce (cl LC1)
outreg2 using "$outreg\Table11_jde.doc", append ctitle (SMD) se dec(3) label

/* DID */
reg aphl treated postint treated_post $region [pweight=1/probab], vce (cl LC1)
outreg2 using "$outreg\Table11_jde.doc", append ctitle (DID) se dec(3) label
reg aphl treated postint treated_post $hhvars $region [pweight=1/probab], vce (cl LC1)
outreg2 using "$outreg\Table11_jde.doc", append ctitle (DID) se dec(3) label

/* FE */
preserve
replace PICS=0 if wave==1
replace treated= 0 if wave==1
xtset HH_ID season
xtreg aphl treated $ags [pweight=1/probab], fe  vce (cl LC1)
outreg2 using "$outreg\Table11_jde.doc", append ctitle (FE) se dec(3) label
xtreg aphl treated $hhvars $ags [pweight=1/probab], fe  vce (cl LC1)
outreg2 using "$outreg\Table11_jde.doc", append ctitle (FE) se dec(3) label
xtset, clear
restore
*___________________________________________________________________________________________________________________________________________________________

/* Appendix Table A.1: Check if attrition occurs in a non-random manner */
use "$data\JDE-17-570_final_hhl.dta", clear 
global hhvars HH_size age edu female_HH 
global region Eastern Western Northern
global ags season12014 season22015 season12016
set more off 
local yxvars p_qty_strd act_lt_stcon act_lt_stsal aphl mzprotectant imprvdvar fert_use shareimprvdmzarea imprvdmzarea_h ///
      age HH_size female polygamous edu radio gsm bicycle mz_area_h output_kg Eastern Northern Western Central
preserve
keep if wave==1
foreach dvar of varlist p_qty_strd act_lt_stcon act_lt_stsal aphl mzprotectant imprvdvar fert_use shareimprvdmzarea imprvdmzarea_h ///
                        age HH_size female polygamous edu radio gsm bicycle mz_area_h output_kg Eastern Northern Western Central {
reg `dvar' attrited $region, vce(cl LC1)
}
restore
sum `yxvars' if attrited == 0
*__________________________________________________________________________________________________________________________________________________

/* Table A.2: Lee bounds estimates to account for attrition bias on treatment effects */
leebounds imprvdvar treated [pweight=1/probab] if wave==2, vce(analytic) 
leebounds shareimprvdmzarea treated [pweight=1/probab] if wave==2, vce(analytic) 
leebounds fert_use treated [pweight=1/probab] if wave==2, vce(analytic) 
*__________________________________________________________________________________________________________________________________________________

/* Table A.3: Check for intra-cluster correlation to see if cluster-robust SEs are needed for inference. See Cameron & Miller, 2015 for more details. */
set more off
foreach icc_chk of varlist p_qty_strd act_lt_stcon act_lt_stsal aphl mzprotectant imprvdvar shareimprvdmzarea imprvdmzarea_h fert_use {
loneway LC1 `icc_chk'   
}
*__________________________________________________________________________________________________________________________________________________

/* Table A.4: Comparison of p-values and sharpened q-values for multiple hypothesis testing  */
/* Note: To compute the sharpened q-value corrections for multiple hypothesis testing,
         you would need to download and use fdr program on Michael Anderson's website.
		 Then, obtain the unadjusted p-values from the Huber-White robust standard errors 
		 clustered at the LC1 levels from the regressions above, and manually input the 
		 p-values to compute the sharpened q-values for all three estimators. */

*__________________________________________________________________________________________________________________________________________________

/* Table A.5: Treatment effects on on-farm storage losses at the household level */
/* SMD */
reg aphl treated $region [pweight=1/probab] if wave==2, vce (cl LC1)
outreg2 using "$outreg\TableA.5_jde.doc", title (Table A.5: Treatment effects on on-farm storage losses at household level) ctitle (SMD) se dec(3) label replace
reg aphl treated $hhvars $region [pweight=1/probab] if wave==2, vce (cl LC1)
outreg2 using "$outreg\TableA.5_jde.doc", append ctitle (SMD) se dec(3) label

/* DID */
reg aphl treated postint treated_post $region [pweight=1/probab], vce (cl LC1)
outreg2 using "$outreg\TableA.5_jde.doc", append ctitle (DID) se dec(3) label
reg aphl treated postint treated_post $hhvars $region [pweight=1/probab], vce (cl LC1)
outreg2 using "$outreg\TableA.5_jde.doc", append ctitle (DID) se dec(3) label

/* FE */
preserve
replace PICS=0 if wave==1
replace treated= 0 if wave==1
xtset HH_ID season
xtreg aphl treated $ags [pweight=1/probab], fe  vce (cl LC1)
outreg2 using "$outreg\TableA.5_jde.doc", append ctitle (FE) se dec(3) label
xtreg aphl treated $hhvars $ags [pweight=1/probab], fe  vce (cl LC1)
outreg2 using "$outreg\TableA.5_jde.doc", append ctitle (FE) se dec(3) label
xtset, clear
restore  
*___________________________________________________________________________________________________________________________________________________________

/* Appendix Table B.1  Robustness check */
preserve 
drop if boughtpics==1  // for table B.1a, drop if HHs bought bag whether treated or not
*drop if  treated==0 & boughtpics==1  // for table B.1b, drop if HHs bought bag but are untreated (contaminated in control group)
*drop if  treated==1 & boughtpics==1  // for table B.1c, drop if HHs bought bag in addition to being treated (contaminated in treatment group)

reg imprvdvar treated $region [pweight=1/probab] if wave==2, vce (cl LC1)
outreg2 using "$outreg\TableB.1a_jde.doc", title (Table B.1a: Treatment Effects on Household Planting Improved Maize Varieties) ctitle (SMD) se dec(3) label replace
reg imprvdvar treated $hhvars $region [pweight=1/probab] if wave==2, vce (cl LC1) 
outreg2 using "$outreg\TableB.1a_jde.doc", append ctitle (SMD) se dec(3) label

/* DID */
reg imprvdvar treated postint treated_post $region [pweight=1/probab], vce (cl LC1)
outreg2 using "$outreg\TableB.1a_jde.doc", append ctitle (DID) se dec(3) label
reg imprvdvar treated postint treated_post $hhvars $region $ags [pweight=1/probab], vce (cl LC1)
outreg2 using "$outreg\TableB.1a_jde.doc", append ctitle (DID) se dec(3) label
restore

/* FF */
preserve
drop if boughtpics==1  // for table B.1a, drop if HHs bought bag whether treated or not
*drop if  treated==0 & boughtpics==1  // for table B.1a, drop if HHs bought bag but are untreated (contaminated in control group)
*drop if  treated==1 & boughtpics==1  // for table B.1a, drop if HHs bought bag in addition to being treated (contaminated in treatment group)
replace PICS=0 if wave==1
replace treated= 0 if wave==1
xtset HH_ID season
xtreg imprvdvar treated $ags [pweight=1/probab], fe  vce (cl LC1)
outreg2 using "$outreg\TableB.1a_jde.doc", append ctitle (FE) se dec(3) label
xtreg imprvdvar treated $hhvars $ags [pweight=1/probab], fe  vce (cl LC1)
outreg2 using "$outreg\TableB.1a_jde.doc", append ctitle (FE) se dec(3) label
xtset, clear 
restore 
*__________________________________________________________________________________________________________________________________________________

/* Appendix Table B.2  Robustness check */
// For Table B.2, simply replace the variable "imprvdvar" with "shareimprvdmzarea" in the code for Table B.1 above.
*___________________________________________________________________________________________________________________________________________________________

/* Table B.3: Checking if treatment increased HHs' storage capacity. 
   If so, then it can be argued that effects are as a result of increased capacity rather than HH behavioral change... */
reg lnstorage_cap treated $region [pweight=1/probab], vce (cl LC1) // Results shows no stat sig. impact of treatment on increased capacity.
outreg2 using "$outreg\TableB.3_jde.doc", title (Table B.3: Treatment effects on household Storage capacity) ctitle(Ln(storage capacity)) se dec(3) label replace
reg lnstorage_cap treated $hhvars $region $ags [pweight=1/probab], vce (cl LC1) // Results shows no stat sig. impact of treatment on increased capacity.
outreg2 using "$outreg\TableB.3_jde.doc", append  ctitle(Ln(storage capacity)) se dec(3)
*__________________________________________________________________________________________________________________________________________________

/* Table C.1: Treatment effects on sales at harvest decision */
/* SMD */
reg sal_at_harv treated $region [pweight=1/probab] if wave==2, vce (cl LC1)
outreg2 using "$outreg\TableC1_jde.doc", title (Table C.1: Treatment effects on sales at harvest decision) ctitle (SMD) se dec(3) label replace
reg sal_at_harv treated $hhvars $region [pweight=1/probab] if wave==2, vce (cl LC1)
outreg2 using "$outreg\TableC1_jde.doc", append ctitle (SMD) se dec(3) label

/* DID */
reg sal_at_harv treated postint treated_post $region [pweight=1/probab], vce (cl LC1)
outreg2 using "$outreg\TableC1_jde.doc", append ctitle (DID) se dec(3) label
reg sal_at_harv treated postint treated_post $hhvars $region $ags [pweight=1/probab], vce (cl LC1)
outreg2 using "$outreg\TableC1_jde.doc", append ctitle (DID) se dec(3) label

/* FE */
preserve
replace PICS=0 if wave==1
replace treated= 0 if wave==1
xtset HH_ID season
xtreg sal_at_harv treated $ags [pweight=1/probab], fe  vce (cl LC1)
outreg2 using "$outreg\TableC1_jde.doc", append ctitle (FE) se dec(3) label
xtreg sal_at_harv treated $hhvars $ags [pweight=1/probab], fe  vce (cl LC1)
outreg2 using "$outreg\TableC1_jde.doc", append ctitle (FE) se dec(3) label
xtset, clear
restore  
*___________________________________________________________________________________________________________________________________________________________

/* Table C.2: Treatment effects on storage at harvest for sales in the lean period */
/* SMD */
reg str_sal_lnp treated $region [pweight=1/probab] if wave==2, vce (cl LC1)
outreg2 using "$outreg\TableC2_jde.doc", title (Table C.2: Treatment effects on storage at harvest for sales in the lean period) ctitle (SMD) se dec(3) label replace
reg str_sal_lnp treated $hhvars $region [pweight=1/probab] if wave==2, vce (cl LC1)
outreg2 using "$outreg\TableC2_jde.doc", append ctitle (SMD) se dec(3) label

/* DID */
reg str_sal_lnp treated postint treated_post $region [pweight=1/probab], vce (cl LC1)
outreg2 using "$outreg\TableC2_jde.doc", append ctitle (DID) se dec(3) label
reg str_sal_lnp treated postint treated_post $hhvars $region $ags [pweight=1/probab], vce (cl LC1)
outreg2 using "$outreg\TableC2_jde.doc", append ctitle (DID) se dec(3) label

/* FE */
preserve
replace PICS=0 if wave==1
replace treated= 0 if wave==1
xtset HH_ID season
xtreg str_sal_lnp treated $ags [pweight=1/probab], fe  vce (cl LC1)
outreg2 using "$outreg\TableC2_jde.doc", append ctitle (FE) se dec(3) label
xtreg str_sal_lnp treated $hhvars $ags [pweight=1/probab], fe  vce (cl LC1)
outreg2 using "$outreg\TableC2_jde.doc", append ctitle (FE) se dec(3) label
xtset, clear
restore
*___________________________________________________________________________________________________________________________________________________________

/* Table C.3: Treatment effects on maize yield */
/* SMD */
reg yield treated $region [pweight=1/probab] if wave==2, vce (cl LC1)
outreg2 using "$outreg\TableC3_jde.doc", title (Table C.3: Treatment effects on maize yield) ctitle (SMD) se dec(3) label replace
reg yield treated $hhvars $region [pweight=1/probab] if wave==2, vce (cl LC1)
outreg2 using "$outreg\TableC3_jde.doc", append ctitle (SMD) se dec(3) label

/* DID */
reg yield treated postint treated_post $region [pweight=1/probab], vce (cl LC1)
outreg2 using "$outreg\TableC3_jde.doc", append ctitle (DID) se dec(3) label
reg yield treated postint treated_post $hhvars $region $ags [pweight=1/probab], vce (cl LC1)
outreg2 using "$outreg\TableC3_jde.doc", append ctitle (DID) se dec(3) label

/* FE */
preserve
replace PICS=0 if wave==1
replace treated= 0 if wave==1
xtset HH_ID season
xtreg yield treated $ags [pweight=1/probab], fe  vce (cl LC1)
outreg2 using "$outreg\TableC3_jde.doc", append ctitle (FE) se dec(3) label
xtreg yield treated $hhvars $ags [pweight=1/probab], fe  vce (cl LC1)
outreg2 using "$outreg\TableC3_jde.doc", append ctitle (FE) se dec(3) label
xtset, clear
restore
*_____________________________________________________________________________________________________________________________________________________________________

/* Table C.4a: Treatment effects on housholds plantiing improved varieties (exposed vs. control households groups 2 vs.3) */
/*Recall:
        group1 (treated): treated==1 & PICS==1
		group2 (exposed): treated==0 & PICS==1 or treated==1
		group3 (control): treated==0 & PICS==0 or pure control group. 
 Spillover is a binary variable==1 if exposed and 0 if pure control. Group 1 observations are dropped.*/

/* SMD */
reg imprvdvar spillover $region [pweight=1/probab] if wave==2, vce (cl LC1)
outreg2 using "$outreg\TableC.4a_jde.doc", title (Table C.4a: Spillover Effects on Household Planting Improved Maize Varieties) ctitle (SMD) se dec(3) label replace
reg imprvdvar spillover $hhvars $region [pweight=1/probab] if wave==2, vce (cl LC1) 
outreg2 using "$outreg\TableC.4a_jde.doc", append ctitle (SMD) se dec(3) label

/* DID */
reg imprvdvar spillover##postint $region [pweight=1/probab], vce (cl LC1)
outreg2 using "$outreg\TableC.4a_jde.doc", append ctitle (DID) se dec(3) label
reg imprvdvar spillover##postint $hhvars $region $ags [pweight=1/probab], vce (cl LC1)
outreg2 using "$outreg\TableC.4a_jde.doc", append ctitle (DID) se dec(3) label

/* FF */
preserve
replace PICS=0 if wave==1
replace spillover= 0 if wave==1
xtset HH_ID season
xtreg imprvdvar spillover $ags [pweight=1/probab], fe  vce (cl LC1)
outreg2 using "$outreg\TableC.4a_jde.doc", append ctitle (FE) se dec(3) label
xtreg imprvdvar spillover $hhvars $ags [pweight=1/probab], fe  vce (cl LC1)
outreg2 using "$outreg\TableC.4a_jde.doc", append ctitle (FE) se dec(3) label
xtset, clear 
restore
*_____________________________________________________________________________________________________________________________________________________________________

/* Table C.4b: Treatment effects on share of area planted to improved varieties between exposed and control households (groups 2 vs.3) */ 
/* SMD */
reg shareimprvdmzarea spillover $region [pweight=1/probab] if wave==2, vce (cl LC1)
outreg2 using "$outreg\TableC.4b_jde.doc", title (Table C.4b: Spillover effects on share of area planted to improved varieties) ctitle (SMD) se dec(3) label replace
reg shareimprvdmzarea spillover $hhvars $region [pweight=1/probab] if wave==2, vce (cl LC1) 
outreg2 using "$outreg\TableC.4b_jde.doc", append ctitle (SMD) se dec(3) label

/* DID */
reg shareimprvdmzarea spillover##postint $region [pweight=1/probab], vce (cl LC1)
outreg2 using "$outreg\TableC.4b_jde.doc", append ctitle (DID) se dec(3) label
reg shareimprvdmzarea spillover##postint $hhvars $region $ags [pweight=1/probab], vce (cl LC1)
outreg2 using "$outreg\TableC.4b_jde.doc", append ctitle (DID) se dec(3) label

/* FF */
preserve
replace PICS=0 if wave==1
replace spillover= 0 if wave==1
xtset HH_ID season
xtreg shareimprvdmzarea spillover $ags [pweight=1/probab], fe  vce (cl LC1)
outreg2 using "$outreg\TableC.4b_jde.doc", append ctitle (FE) se dec(3) label
xtreg shareimprvdmzarea spillover $hhvars $ags [pweight=1/probab], fe  vce (cl LC1)
outreg2 using "$outreg\TableC.4b_jde.doc", append ctitle (FE) se dec(3) label
xtset, clear 
restore
*_____________________________________________________________________________________________________________________________________________________________________

/* Table C.4c: Treatment effects on fertilizer use between exposed and control households (groups 2 vs.3) */ 
/* SMD */
reg fert_use spillover $region [pweight=1/probab] if wave==2, vce (cl LC1)
outreg2 using "$outreg\TableC.4c_jde.doc", title (Table C.4c: Spillover effects on households using fertilizer) ctitle (SMD) se dec(3) label replace
reg fert_use spillover $hhvars $region [pweight=1/probab] if wave==2, vce (cl LC1) 
outreg2 using "$outreg\TableC.4c_jde.doc", append ctitle (SMD) se dec(3) label

/* DID */
reg fert_use spillover##postint $region [pweight=1/probab], vce (cl LC1)
outreg2 using "$outreg\TableC.4c_jde.doc", append ctitle (DID) se dec(3) label
reg fert_use spillover##postint $hhvars $region $ags [pweight=1/probab], vce (cl LC1)
outreg2 using "$outreg\TableC.4c_jde.doc", append ctitle (DID) se dec(3) label

/* FF */
preserve
replace PICS=0 if wave==1
replace spillover= 0 if wave==1
xtset HH_ID season
xtreg fert_use spillover $ags [pweight=1/probab], fe  vce (cl LC1)
outreg2 using "$outreg\TableC.4c_jde.doc", append ctitle (FE) se dec(3) label
xtreg fert_use spillover $hhvars $ags [pweight=1/probab], fe  vce (cl LC1)
outreg2 using "$outreg\TableC.4c_jde.doc", append ctitle (FE) se dec(3) label
xtset, clear 
restore
